# Supplementary material for: From Peak to Plunge: A Multi-Database Analysis of State-Level Disparities in Hydromorphone Use in the US
Source: Pharmacy (Basel). 2025 Oct 13;13(5):147. doi: 10.3390/pharmacy13050147 (PMC12567197; doi:10.3390/pharmacy13050147)
Supplement: Supplementary file 1 [file pharmacy-13-00147-s001.zip]

Archive with 2 entries (2 files):
- hopeful final ny and wis.jpg
- Supplemental Table 1 Highest and lowest .pdf
